# Supplementary material for: Different Rates of the SLC26A4-Related Hearing Loss in Two Indigenous Peoples of Southern Siberia (Russia)
Source: Diagnostics (Basel). 2021 Dec 17;11(12):2378. doi: 10.3390/diagnostics11122378 (PMC8699871; doi:10.3390/diagnostics11122378)
Supplement: Supplementary file 1 [file diagnostics-11-02378-s001.zip]

Archive with 4 entries (3 files):
- Supplementary Materials/
- Supplementary Materials/Table S1.pdf
- Supplementary Materials/Table S2.pdf
- Supplementary Materials/Table S3.pdf
